# Supplementary material for: ﻿Diving into Diversity: Hasleaberepwari (Bacillariophyceae, Naviculaceae), a new species of marine diatom from New Caledonia
Source: PhytoKeys. 2025 Apr 25;255:215–34. doi: 10.3897/phytokeys.255.144697 (PMC12048817; doi:10.3897/phytokeys.255.144697)
Supplement: XML Treatment for Haslea berepwari [file phytokeys.255.144697-treatment1.xml]

<!DOCTYPE tp:taxon-treatment
  PUBLIC "-//TaxonX//DTD Taxonomic Treatment Publishing DTD v0 20100105//EN" "tax-treatment-NSO.dtd">
<tp:taxon-treatment xmlns:tp="http://www.plazi.org/taxpub"><tp:treatment-meta><kwd-group><label>Taxon classification</label><kwd>
                <named-content content-type="kingdom">Plantae</named-content>
              </kwd><kwd>
                <named-content content-type="order">Naviculales</named-content>
              </kwd><kwd>
                <named-content content-type="family">Naviculaceae</named-content>
              </kwd></kwd-group><mixed-citation publication-type="journal"><person-group><name><surname>Prasetiya</surname><given-names>Fiddy Semba</given-names></name><name><surname>Jauffrais</surname><given-names>Thierry</given-names></name><name><surname>Mohamed-Benkada</surname><given-names>Mustapha</given-names></name><name><surname>Callac</surname><given-names>Nolwenn</given-names></name><name><surname>Ansquer</surname><given-names>Dominique</given-names></name><name><surname>Yılmaz</surname><given-names>Elif</given-names></name><name><surname>Lemieux</surname><given-names>Claude</given-names></name><name><surname>Turmel</surname><given-names>Monique</given-names></name><name><surname>Mouget</surname><given-names>Jean-Luc</given-names></name><name><surname>Prabowo</surname><given-names>Danang Ambar</given-names></name><name><surname>Purbani</surname><given-names>Debora Christin</given-names></name><name><surname>Noerdjito</surname><given-names>Diah Radini</given-names></name><name><surname>Fahmi</surname><given-names>Varian</given-names></name><name><surname>Arsad</surname><given-names>Sulastri</given-names></name><name><surname>Gastineau</surname><given-names>Romain</given-names></name></person-group><article-title>﻿Diving into Diversity: <italic><tp:taxon-name><tp:taxon-name-part taxon-name-part-type="genus" reg="Haslea">Haslea</tp:taxon-name-part><tp:taxon-name-part taxon-name-part-type="species" reg="berepwari">berepwari</tp:taxon-name-part></tp:taxon-name></italic> (<tp:taxon-name><tp:taxon-name-part taxon-name-part-type="class">Bacillariophyceae</tp:taxon-name-part></tp:taxon-name>, <tp:taxon-name><tp:taxon-name-part taxon-name-part-type="family">Naviculaceae</tp:taxon-name-part></tp:taxon-name>), a new species of marine diatom from New Caledonia</article-title><source>PhytoKeys</source><day>25</day><month>04</month><year>2025</year><volume>255</volume><fpage>215</fpage><lpage>234</lpage><pub-id pub-id-type="doi">10.3897/phytokeys.255.144697</pub-id></mixed-citation></tp:treatment-meta><tp:nomenclature><label>﻿</label><tp:taxon-name>
              <object-id xmlns:xlink="http://www.w3.org/1999/xlink" content-type="arpha" xlink:type="simple">A588B0D1-9EEF-5FC2-A22F-85751A5FCA3B</object-id>
              <tp:taxon-name-part taxon-name-part-type="genus" reg="Haslea">Haslea</tp:taxon-name-part>
              <tp:taxon-name-part taxon-name-part-type="species" reg="berepwari">berepwari</tp:taxon-name-part>
            </tp:taxon-name><tp:taxon-authority>Mouget, Gastineau &amp; Jauffrais</tp:taxon-authority><tp:taxon-status xmlns:xlink="http://www.w3.org/1999/xlink" xlink:type="simple">sp. nov.</tp:taxon-status></tp:nomenclature><tp:treatment-sec sec-type="type material" id="SECID0EFKAE"><title>Type material.</title><p><bold><italic>Holotype</italic></bold>: The strain P05 was acid cleaned and mounted on a glass slide and is deposited in the herbarium “Paris Cryptogamie” (<abbrev xmlns:xlink="http://www.w3.org/1999/xlink" xlink:title="Paris Cryptogamie" id="ABBRID0EQKAE" xlink:type="simple">PC</abbrev>) at The French National Museum of Natural History under accession number PC0643624 (<abbrev xmlns:xlink="http://www.w3.org/1999/xlink" xlink:title="light microscopy" id="ABBRID0EUKAE" xlink:type="simple">LM</abbrev> slide) and PC0643625 (<abbrev xmlns:xlink="http://www.w3.org/1999/xlink" xlink:title="scanning electron microscopy" id="ABBRID0EYKAE" xlink:type="simple">SEM</abbrev> slide). The cell representative of the type is presented in Fig. <xref ref-type="fig" rid="F2">2</xref>.</p><fig id="F2" position="float" orientation="portrait"><object-id xmlns:xlink="http://www.w3.org/1999/xlink" content-type="doi" xlink:type="simple">10.3897/phytokeys.255.144697.figure2</object-id><object-id xmlns:xlink="http://www.w3.org/1999/xlink" content-type="arpha" xlink:type="simple">9C63419E-CB66-55AE-983C-6526CB2FEA90</object-id><label>Figure 2.</label><caption><p><italic><tp:taxon-name><tp:taxon-name-part taxon-name-part-type="genus" reg="Haslea">Haslea</tp:taxon-name-part><tp:taxon-name-part taxon-name-part-type="species" reg="berepwari">berepwari</tp:taxon-name-part></tp:taxon-name></italic> sp. nov. <italic>in vivo</italic> pictures with two parietal chloroplasts and apices without the presence blue pigment in light microscopy (<bold>A, B</bold>) and <abbrev xmlns:xlink="http://www.w3.org/1999/xlink" xlink:title="light microscopy" id="ABBRID0EXLAE" xlink:type="simple">LM</abbrev> image of a cleaned valve (<bold>C–E</bold>), scale bar 20µm.</p></caption><graphic xmlns:xlink="http://www.w3.org/1999/xlink" xlink:href="phytokeys-255-215_article-144697__-g002.jpg" position="float" orientation="portrait" xlink:type="simple" id="oo_1316099.jpg"><uri content-type="original_file" xlink:type="simple">https://binary.pensoft.net/fig/1316099</uri></graphic></fig><p><bold><italic>Isotypes</italic></bold>: <abbrev xmlns:xlink="http://www.w3.org/1999/xlink" xlink:title="scanning electron microscopy" id="ABBRID0EJMAE" xlink:type="simple">SEM</abbrev> and <abbrev xmlns:xlink="http://www.w3.org/1999/xlink" xlink:title="light microscopy" id="ABBRID0ENMAE" xlink:type="simple">LM</abbrev> slides with acid cleaned valves of strain P05 are kept at the Ifremer culture collection in New Caledonia under the accession number P05.</p></tp:treatment-sec><tp:treatment-sec sec-type="type locality" id="SECID0ERMAE"><title>Type locality.</title><p>Boulouparis, New Caledonia. <italic><tp:taxon-name><tp:taxon-name-part taxon-name-part-type="genus" reg="Haslea">Haslea</tp:taxon-name-part><tp:taxon-name-part taxon-name-part-type="species" reg="berepwari">berepwari</tp:taxon-name-part></tp:taxon-name></italic> was isolated from shrimp earthen ponds (coordinates: <named-content xmlns:xlink="http://www.w3.org/1999/xlink" content-type="dwc:verbatimCoordinates" xlink:type="simple"><named-content content-type="geo-json" specific-use="{&#34;type&#34;:&#34;Point&#34;,&#34;coordinates&#34;:[166.083583,-21.926917]}" id="NCID0EFNAE" xlink:type="simple">21°55'36.9"S, 166°05'00.9"E</named-content></named-content>, Fig. <xref ref-type="fig" rid="F1">1</xref>) by Thierry Jauffrais in August 2020 in Boulouparis during a co-culture experiment of <italic><tp:taxon-name><tp:taxon-name-part taxon-name-part-type="genus" reg="Penaeus">Penaeus</tp:taxon-name-part><tp:taxon-name-part taxon-name-part-type="species" reg="stylirostris">stylirostris</tp:taxon-name-part></tp:taxon-name></italic> and <italic><tp:taxon-name><tp:taxon-name-part taxon-name-part-type="genus" reg="Holothuria">Holothuria</tp:taxon-name-part><tp:taxon-name-part taxon-name-part-type="species" reg="scabra">scabra</tp:taxon-name-part></tp:taxon-name></italic>.</p></tp:treatment-sec><tp:treatment-sec sec-type="etymology" id="SECID0EEOAE"><title>Etymology.</title><p>The species designation is derived from the term “Boulouparis”, which is the one of the main cities on the west coast of New Caledonia. The name “Berepwari” is the translation of Boulouparis in xârâcùù, one of the main Melanesian languages spoken in New Caledonia.</p></tp:treatment-sec><tp:treatment-sec sec-type="description" id="SECID0EJOAE"><title>Description.</title><p><italic><abbrev xmlns:xlink="http://www.w3.org/1999/xlink" xlink:title="light microscopy" id="ABBRID0EQOAE" xlink:type="simple">LM</abbrev></italic> Living cells solitary, motile and lanceolate, equipped with two parietal, narrow band-like chloroplasts appressed to the girdle of the cell (Fig. <xref ref-type="fig" rid="F2">2</xref>). Valves narrow and lanceolate with acute apices. The maximum and minimum length of the monoclonal culture of <italic><tp:taxon-name><tp:taxon-name-part taxon-name-part-type="genus" reg="Haslea">H.</tp:taxon-name-part><tp:taxon-name-part taxon-name-part-type="species" reg="berepwari">berepwari</tp:taxon-name-part></tp:taxon-name></italic> was 101.0 μm and 95.4 μm, respectively (average 98.0 ± 1.5 μm, n = 30), while the maximum and minimum width was 15.0 μm and 9.7 μm (average 12.2 ± 1.1 μm, n = 30). On clean frustules, raphe straight with non-distinct central endings. Cell wall exceedingly delicate, with longitudinal and transapical striations not discernible under <abbrev xmlns:xlink="http://www.w3.org/1999/xlink" xlink:title="light microscopy" id="ABBRID0EDPAE" xlink:type="simple">LM</abbrev>. In general, <abbrev xmlns:xlink="http://www.w3.org/1999/xlink" xlink:title="light microscopy" id="ABBRID0EHPAE" xlink:type="simple">LM</abbrev> provides minimal visibility into the specifics of the valve characteristics and is not sufficient to distinguish between this species and <italic><tp:taxon-name><tp:taxon-name-part taxon-name-part-type="genus" reg="Haslea">H.</tp:taxon-name-part><tp:taxon-name-part taxon-name-part-type="species" reg="pseudostrearia">pseudostrearia</tp:taxon-name-part></tp:taxon-name></italic>.</p><p><italic><abbrev xmlns:xlink="http://www.w3.org/1999/xlink" xlink:title="scanning electron microscopy" id="ABBRID0EZPAE" xlink:type="simple">SEM</abbrev></italic> In external valve view, the exterior is covered with long, continuous, and apical-oriented siliceous stripes (top layer), proximal raphe endings straight and slightly widened, slightly deflected dorsally, apical raphe endings ventrally hook shaped (Fig. <xref ref-type="fig" rid="F3">3A, D</xref>). The interior is composed of a grate-like layer of small areolae, separated by short bars arranged crosswise. Transverse bars of this layer are almost equal in the transapical and longitudinal bars. The areolae are occluded externally by hymens and remnants of this membrane are visible in Fig. <xref ref-type="fig" rid="F3">3D</xref>. The central area lacks a lateral extension (Fig. <xref ref-type="fig" rid="F3">3A, D</xref>). Internally, the raphe is slightly elevated and straight, with well-developed helictoglossae at the poles (Fig. <xref ref-type="fig" rid="F3">3E</xref>). Internal openings of the raphe fissures directed towards one side of the raphe sternum, except at the center and near the tips. Thin bar near the central ending of the raphe on one side of the valve only (Fig. <xref ref-type="fig" rid="F3">3C</xref>). A supplementary ridge runs alongside the raphe sternum across most of the valve. Internally, square-shaped areolae organized in orderly rows (Fig. <xref ref-type="fig" rid="F3">3B, C, E</xref>). Externally, the valve seems covered with longitudinal bands, separated by slits running parallel to the raphe and converging into a single peripheral slit near the tips (Fig. <xref ref-type="fig" rid="F3">3A, F</xref>). The striation displays a transapical pattern of 37–38 striae per 10 µm intersected by a longitudinal pattern of 36 striae per 10 µm.</p><fig id="F3" position="float" orientation="portrait"><object-id xmlns:xlink="http://www.w3.org/1999/xlink" content-type="doi" xlink:type="simple">10.3897/phytokeys.255.144697.figure3</object-id><object-id xmlns:xlink="http://www.w3.org/1999/xlink" content-type="arpha" xlink:type="simple">F1BE1F8B-971D-50CE-B9C9-71865B3B317F</object-id><label>Figure 3.</label><caption><p><abbrev xmlns:xlink="http://www.w3.org/1999/xlink" xlink:title="scanning electron microscopy" id="ABBRID0EBRAE" xlink:type="simple">SEM</abbrev> micrographs of <italic><tp:taxon-name><tp:taxon-name-part taxon-name-part-type="genus" reg="Haslea">Haslea</tp:taxon-name-part><tp:taxon-name-part taxon-name-part-type="species" reg="berepwari">berepwari</tp:taxon-name-part></tp:taxon-name></italic> sp. nov. strain P05. <bold>A</bold> Whole valve in external view <bold>B</bold> whole valve in internal view <bold>C</bold> internal view of the center of the valve demonstrating accessory ribs and the presence of a thin bar on the left side of the raphe <bold>D</bold> external view of the valve centre showing approximate raphe endings and continuous longitudinal fissures <bold>E</bold> internal view of apex with the helictoglossa <bold>F</bold> external view of apex showing the curved distal raphe fissure and part of the parallel and longitudinal slits adjoining the peripheral one. Scale bars: 10 μm (<bold>A</bold>); 20 μm (<bold>B</bold>); 1 μm (<bold>C–F</bold>).</p></caption><graphic xmlns:xlink="http://www.w3.org/1999/xlink" xlink:href="phytokeys-255-215_article-144697__-g003.jpg" position="float" orientation="portrait" xlink:type="simple" id="oo_1316100.jpg"><uri content-type="original_file" xlink:type="simple">https://binary.pensoft.net/fig/1316100</uri></graphic></fig></tp:treatment-sec><tp:treatment-sec sec-type="Differential diagnosis" id="SECID0EHSAE"><title>Differential diagnosis.</title><p>A comparative analysis of morphological features between <italic><tp:taxon-name><tp:taxon-name-part taxon-name-part-type="genus" reg="Haslea">H.</tp:taxon-name-part><tp:taxon-name-part taxon-name-part-type="species" reg="berepwari">berepwari</tp:taxon-name-part></tp:taxon-name></italic>, <italic><tp:taxon-name><tp:taxon-name-part taxon-name-part-type="genus" reg="Haslea">Haslea</tp:taxon-name-part><tp:taxon-name-part taxon-name-part-type="species" reg="nusantara">nusantara</tp:taxon-name-part></tp:taxon-name></italic> (Mouget, Gastineau and Syakti) and <italic><tp:taxon-name><tp:taxon-name-part taxon-name-part-type="genus" reg="Haslea">H.</tp:taxon-name-part><tp:taxon-name-part taxon-name-part-type="species" reg="pseudostrearia">pseudostrearia</tp:taxon-name-part></tp:taxon-name></italic> is detailed in Table <xref ref-type="table" rid="T1">1</xref>. <italic><tp:taxon-name><tp:taxon-name-part taxon-name-part-type="genus" reg="Haslea">Haslea</tp:taxon-name-part><tp:taxon-name-part taxon-name-part-type="species" reg="berepwari">berepwari</tp:taxon-name-part></tp:taxon-name></italic> sp. nov. shares strong similarities with <italic><tp:taxon-name><tp:taxon-name-part taxon-name-part-type="genus" reg="Haslea">H.</tp:taxon-name-part><tp:taxon-name-part taxon-name-part-type="species" reg="pseudostrearia">pseudostrearia</tp:taxon-name-part></tp:taxon-name></italic> but is distinguished from it by the density of striae, both transapical and longitudinal.</p><table-wrap id="T1" position="float" orientation="portrait"><label>Table 1.</label><caption><p>Comparison between <italic><tp:taxon-name><tp:taxon-name-part taxon-name-part-type="genus" reg="Haslea">H.</tp:taxon-name-part><tp:taxon-name-part taxon-name-part-type="species" reg="berepwari">berepwari</tp:taxon-name-part></tp:taxon-name></italic>, the similar species <italic><tp:taxon-name><tp:taxon-name-part taxon-name-part-type="genus" reg="Haslea">H.</tp:taxon-name-part><tp:taxon-name-part taxon-name-part-type="species" reg="pseudostrearia">pseudostrearia</tp:taxon-name-part></tp:taxon-name></italic> and the tropical species.</p></caption><table id="TID0E4BCI" rules="all"><tbody><tr><th rowspan="1" colspan="1">Features</th><th rowspan="1" colspan="1">
                      <italic>
                        <tp:taxon-name><tp:taxon-name-part taxon-name-part-type="genus" reg="Haslea">H.</tp:taxon-name-part><tp:taxon-name-part taxon-name-part-type="species" reg="nusantara">nusantara</tp:taxon-name-part></tp:taxon-name>
                      </italic>
                    </th><th rowspan="1" colspan="1">
                      <italic>
                        <tp:taxon-name><tp:taxon-name-part taxon-name-part-type="genus" reg="Haslea">H.</tp:taxon-name-part><tp:taxon-name-part taxon-name-part-type="species" reg="pseudostrearia">pseudostrearia</tp:taxon-name-part></tp:taxon-name>
                      </italic>
                    </th><th rowspan="1" colspan="1">
                      <italic>
                        <tp:taxon-name><tp:taxon-name-part taxon-name-part-type="genus" reg="Haslea">H.</tp:taxon-name-part><tp:taxon-name-part taxon-name-part-type="species" reg="pseudostrearia">pseudostrearia</tp:taxon-name-part></tp:taxon-name>
                      </italic>
                    </th><th rowspan="1" colspan="1">
                      <italic>
                        <tp:taxon-name><tp:taxon-name-part taxon-name-part-type="genus" reg="Haslea">H.</tp:taxon-name-part><tp:taxon-name-part taxon-name-part-type="species" reg="berepwari">berepwari</tp:taxon-name-part></tp:taxon-name>
                      </italic>
                    </th></tr><tr><td rowspan="1" colspan="1">Length (μm)</td><td rowspan="1" colspan="1">73.9 ± 1.7</td><td rowspan="1" colspan="1">55.5 ± 0.2</td><td rowspan="1" colspan="1">37–43</td><td rowspan="1" colspan="1">98.0 ± 1.5</td></tr><tr><td rowspan="1" colspan="1">Width (μm)</td><td rowspan="1" colspan="1">6.8 ± 0.1</td><td rowspan="1" colspan="1">8.8 ± 0.1</td><td rowspan="1" colspan="1">6–7</td><td rowspan="1" colspan="1">12.2 ± 1.1</td></tr><tr><td rowspan="1" colspan="1">Transapical striae in 10 μm</td><td rowspan="1" colspan="1">36.0 ± 1.0</td><td rowspan="1" colspan="1">38.6 ± 0.2</td><td rowspan="1" colspan="1">34–36</td><td rowspan="1" colspan="1">36</td></tr><tr><td rowspan="1" colspan="1">Longitudinal striae in 10 μm</td><td rowspan="1" colspan="1">52.0 ± 2.0</td><td rowspan="1" colspan="1">42.8 ± 0.2</td><td rowspan="1" colspan="1">42</td><td rowspan="1" colspan="1">37–38</td></tr><tr><td rowspan="1" colspan="1">Pseudostauros</td><td rowspan="1" colspan="1">Not present</td><td rowspan="1" colspan="1">Not present</td><td rowspan="1" colspan="1">Not present</td><td rowspan="1" colspan="1">Not present</td></tr><tr><td rowspan="1" colspan="1">Axial costa</td><td rowspan="1" colspan="1">Present</td><td rowspan="1" colspan="1">Present</td><td rowspan="1" colspan="1">Present</td><td rowspan="1" colspan="1">Present</td></tr><tr><td rowspan="1" colspan="1">Central bar</td><td rowspan="1" colspan="1">Present</td><td rowspan="1" colspan="1">Present</td><td rowspan="1" colspan="1">Present</td><td rowspan="1" colspan="1">Present</td></tr><tr><td rowspan="1" colspan="1">Central raphe endings</td><td rowspan="1" colspan="1">Straight</td><td rowspan="1" colspan="1">Straight</td><td rowspan="1" colspan="1">Straight</td><td rowspan="1" colspan="1">Straight</td></tr><tr><td rowspan="1" colspan="1">Polar raphe endings</td><td rowspan="1" colspan="1">Straight</td><td rowspan="1" colspan="1">Deflected</td><td rowspan="1" colspan="1">Deflected</td><td rowspan="1" colspan="1">Deflected</td></tr><tr><td rowspan="1" colspan="1">Presence of blue pigment</td><td rowspan="1" colspan="1">Yes</td><td rowspan="1" colspan="1">No</td><td rowspan="1" colspan="1">No</td><td rowspan="1" colspan="1">No</td></tr><tr><td rowspan="1" colspan="1">References</td><td rowspan="1" colspan="1">
                      <xref ref-type="bibr" rid="B55">Prasetiya et al. (2019b)</xref>
                    </td><td rowspan="1" colspan="1">
                      <xref ref-type="bibr" rid="B55">Prasetiya et al. (2019b)</xref>
                    </td><td rowspan="1" colspan="1">
                      <xref ref-type="bibr" rid="B41">Massé et al. (2001)</xref>
                    </td><td rowspan="1" colspan="1">in this study</td></tr></tbody></table></table-wrap></tp:treatment-sec><tp:treatment-sec sec-type="Genomics and phylogeny" id="SECID0EK4AE"><title>Genomics and phylogeny.</title><p><bold><italic>The nuclear rRNA gene cluster</italic></bold>: For reasons unknown, we failed to assemble the complete cluster of nuclear rRNA, even after adjusting the k-mer parameter for assembly. However, we successfully retrieved the complete 18S gene and submitted it to GenBank (<ext-link xmlns:xlink="http://www.w3.org/1999/xlink" xlink:href="PP725422" ext-link-type="gen" xlink:type="simple">PP725422</ext-link>). This sequence completely validated the results obtained previously from Sanger sequencing. The sequence was aligned using Clustal Omega (<xref ref-type="bibr" rid="B68">Sievers et al. 2011</xref>) with references ascribed to <italic><tp:taxon-name><tp:taxon-name-part taxon-name-part-type="genus" reg="Haslea">H.</tp:taxon-name-part><tp:taxon-name-part taxon-name-part-type="species" reg="pseudostrearia">pseudostrearia</tp:taxon-name-part></tp:taxon-name></italic> (<ext-link xmlns:xlink="http://www.w3.org/1999/xlink" xlink:href="AY485524" ext-link-type="gen" xlink:type="simple">AY485524</ext-link> and <ext-link xmlns:xlink="http://www.w3.org/1999/xlink" xlink:href="KY320350" ext-link-type="gen" xlink:type="simple">KY320350</ext-link>) and identity was respectively 95.12% and 95.30%, while these two references were 99.81% identical with each other.</p><p><bold><italic>Mitochondrial genome</italic></bold>: The mitochondrial genome of <italic><tp:taxon-name><tp:taxon-name-part taxon-name-part-type="genus" reg="Haslea">H.</tp:taxon-name-part><tp:taxon-name-part taxon-name-part-type="species" reg="berepwari">berepwari</tp:taxon-name-part></tp:taxon-name></italic> was retrieved from the contigs file with redundant endings. After trimming and circularization (Fig. <xref ref-type="fig" rid="F4">4</xref>), its length is 36,572 bp (GenBank: <ext-link xmlns:xlink="http://www.w3.org/1999/xlink" xlink:href="PP728232" ext-link-type="gen" xlink:type="simple">PP728232</ext-link>). The mitogenome encodes for 34 proteins, considering that <italic>nad11</italic> is split into two distinct subunits. As it was noticed with other species of <italic><tp:taxon-name><tp:taxon-name-part taxon-name-part-type="genus" reg="Haslea">Haslea</tp:taxon-name-part></tp:taxon-name></italic> spp., <italic>nad6</italic> and <italic>nad2</italic> are merged into a single open reading frame (ORF), for a total size of 753 amino acids (<xref ref-type="bibr" rid="B25">Gastineau et al. 2021b</xref>; <xref ref-type="bibr" rid="B11">Dąbek et al. 2022</xref>). The mitogenome also encodes for three ORFs. The first one, <italic>orf162</italic>, corresponds to the conserved ORF generally found <italic>mttB</italic> and <italic>rps11</italic> (<xref ref-type="bibr" rid="B47">Pogoda et al. 2019</xref>; <xref ref-type="bibr" rid="B11">Dąbek et al. 2022</xref>). We note that our annotation software (<xref ref-type="bibr" rid="B16">Gagnon 2004</xref>) ascribed it to <italic>rpl10</italic>, a function suggested for this ORF in <italic><tp:taxon-name><tp:taxon-name-part taxon-name-part-type="genus" reg="Pleurosigma">Pleurosigma</tp:taxon-name-part></tp:taxon-name></italic> sp. (QYJ09263) (<xref ref-type="bibr" rid="B74">Wang et al. 2022</xref>). However, in the absence of more evidence of the function of this gene, we will keep labelling it as orf162, nothing also that the size of the putative protein encoded is identical among all the species of <italic><tp:taxon-name><tp:taxon-name-part taxon-name-part-type="genus" reg="Haslea">Haslea</tp:taxon-name-part></tp:taxon-name></italic> spp. for whom a mitogenome is available. The two other ORF, namely orf171 and orf235, are interspersed between the two subunits of <italic>nad11</italic> and <italic>cox3</italic> and are similar to ORFs found in the same position among other species of <italic><tp:taxon-name><tp:taxon-name-part taxon-name-part-type="genus" reg="Haslea">Haslea</tp:taxon-name-part></tp:taxon-name></italic> spp. (<xref ref-type="bibr" rid="B25">Gastineau et al. 2021b</xref>; <xref ref-type="bibr" rid="B11">Dąbek et al. 2022</xref>). InterProScan queries returned no results for orf235. For orf171, four transmembrane domains, three cytoplasmic regions and two non-cytoplasmic domains were found. The mitogenome also encodes 22 tRNA and two ribosomal rRNA.</p><fig id="F4" position="float" orientation="portrait"><object-id xmlns:xlink="http://www.w3.org/1999/xlink" content-type="doi" xlink:type="simple">10.3897/phytokeys.255.144697.figure4</object-id><object-id xmlns:xlink="http://www.w3.org/1999/xlink" content-type="arpha" xlink:type="simple">49F62250-125F-5DB5-846E-940083CDF3F5</object-id><label>Figure 4.</label><caption><p>Mitochondrial genome of <italic><tp:taxon-name><tp:taxon-name-part taxon-name-part-type="genus" reg="Haslea">Haslea</tp:taxon-name-part><tp:taxon-name-part taxon-name-part-type="species" reg="berepwari">berepwari</tp:taxon-name-part></tp:taxon-name></italic> sp. nov. Coloured boxes represent genes, with colours denoting their categories as indicated in the bottom left legend. The inner grey ring shows variations in G+C content.</p></caption><graphic xmlns:xlink="http://www.w3.org/1999/xlink" xlink:href="phytokeys-255-215_article-144697__-g004.jpg" position="float" orientation="portrait" xlink:type="simple" id="oo_1316101.jpg"><uri content-type="original_file" xlink:type="simple">https://binary.pensoft.net/fig/1316101</uri></graphic></fig><p><bold><italic>Plastid genome</italic></bold>: The plastid genome is 131,897 bp long (GenBank: <ext-link xmlns:xlink="http://www.w3.org/1999/xlink" xlink:href="PP728231" ext-link-type="gen" xlink:type="simple">PP728231</ext-link>) and exhibits the usual quadripartite structure (Fig. <xref ref-type="fig" rid="F5">5</xref>). The LSC is 65,599 bp long and contains 74 protein-coding genes and 17 tRNA. The SSC is 48,934 bp long and contains 52 protein-coding genes, a single non-conserved ORF and seven tRNA. The inverted repeats are 8,682 bp long and contains two protein-coding genes, a non-conserved ORF (orf118), three rRNA genes and three tRNA. The noticeable differences when compared to <italic><tp:taxon-name><tp:taxon-name-part taxon-name-part-type="genus" reg="Haslea">H.</tp:taxon-name-part><tp:taxon-name-part taxon-name-part-type="species" reg="pseudostrearia">pseudostrearia</tp:taxon-name-part></tp:taxon-name></italic> are the position of <italic>cplC</italic> (between <italic>psbA</italic> and <italic>ycf35</italic>) and the absence of overlap between <italic>ycf45</italic> and the IRB.</p><fig id="F5" position="float" orientation="portrait"><object-id xmlns:xlink="http://www.w3.org/1999/xlink" content-type="doi" xlink:type="simple">10.3897/phytokeys.255.144697.figure5</object-id><object-id xmlns:xlink="http://www.w3.org/1999/xlink" content-type="arpha" xlink:type="simple">B39A2D1E-1F79-53A1-8BAE-314A6B2D3E23</object-id><label>Figure 5.</label><caption><p>
                  Plastid genome of <italic><tp:taxon-name><tp:taxon-name-part taxon-name-part-type="genus" reg="Haslea">Haslea</tp:taxon-name-part><tp:taxon-name-part taxon-name-part-type="species" reg="berepwari">berepwari</tp:taxon-name-part></tp:taxon-name></italic> sp. nov. Coloured boxes represent genes, with colours denoting their categories as indicated in the bottom left legend. The inner grey ring shows variations in G+C content.</p></caption><graphic xmlns:xlink="http://www.w3.org/1999/xlink" xlink:href="phytokeys-255-215_article-144697__-g005.jpg" position="float" orientation="portrait" xlink:type="simple" id="oo_1316102.jpg"><uri content-type="original_file" xlink:type="simple">https://binary.pensoft.net/fig/1316102</uri></graphic></fig><p><bold><italic>Multigene phylogeny</italic></bold>: The 123-genes ML phylogeny led to a highly supported tree in which all nodes display maximum support (Fig. <xref ref-type="fig" rid="F6">6</xref>). For the genus <italic><tp:taxon-name><tp:taxon-name-part taxon-name-part-type="genus" reg="Haslea">Haslea</tp:taxon-name-part></tp:taxon-name></italic>, the tree distinguishes between a highly supported clade of marennine-like producing species and a second clade that contains <italic><tp:taxon-name><tp:taxon-name-part taxon-name-part-type="genus" reg="Haslea">H.</tp:taxon-name-part><tp:taxon-name-part taxon-name-part-type="species" reg="berepwari">berepwari</tp:taxon-name-part></tp:taxon-name></italic> sp. nov. and <italic><tp:taxon-name><tp:taxon-name-part taxon-name-part-type="genus" reg="Haslea">H.</tp:taxon-name-part><tp:taxon-name-part taxon-name-part-type="species" reg="pseudostrearia">pseudostrearia</tp:taxon-name-part></tp:taxon-name></italic>. It is noteworthy that the genetic distance between both species is rather important when compared to the distance between ‘blue’ species. Other taxa registered as <italic><tp:taxon-name><tp:taxon-name-part taxon-name-part-type="genus" reg="Haslea">Haslea</tp:taxon-name-part></tp:taxon-name></italic> on GenBank are nested within <italic><tp:taxon-name><tp:taxon-name-part taxon-name-part-type="genus" reg="Navicula">Navicula</tp:taxon-name-part></tp:taxon-name></italic> spp., but their belonging to the genus <italic><tp:taxon-name><tp:taxon-name-part taxon-name-part-type="genus" reg="Haslea">Haslea</tp:taxon-name-part></tp:taxon-name></italic> has been invalidated in <xref ref-type="bibr" rid="B37">Li et al. (2017)</xref> and thus should be instead regarded as <italic><tp:taxon-name><tp:taxon-name-part taxon-name-part-type="genus" reg="Navicula">Navicula</tp:taxon-name-part></tp:taxon-name></italic> spp. It is to note that <italic><tp:taxon-name><tp:taxon-name-part taxon-name-part-type="genus" reg="Seminavis">Seminavis</tp:taxon-name-part><tp:taxon-name-part taxon-name-part-type="species" reg="robusta">robusta</tp:taxon-name-part></tp:taxon-name></italic> D.B.Danielidis &amp; D.G.Mann 2002 appears inside the <italic><tp:taxon-name><tp:taxon-name-part taxon-name-part-type="genus" reg="Navicula">Navicula</tp:taxon-name-part></tp:taxon-name></italic> clade, a position already observed in the 3-genes ML phylogeny recently published in <xref ref-type="bibr" rid="B75">Yılmaz et al. (2024a)</xref>. The three-genes ML phylogeny (Fig. <xref ref-type="fig" rid="F7">7</xref>) also associated <italic><tp:taxon-name><tp:taxon-name-part taxon-name-part-type="genus" reg="Haslea">H.</tp:taxon-name-part><tp:taxon-name-part taxon-name-part-type="species" reg="berepwari">berepwari</tp:taxon-name-part></tp:taxon-name></italic> to a clade formed by two strains ascribed to <italic><tp:taxon-name><tp:taxon-name-part taxon-name-part-type="genus" reg="Haslea">H.</tp:taxon-name-part><tp:taxon-name-part taxon-name-part-type="species" reg="pseudostrearia">pseudostrearia</tp:taxon-name-part></tp:taxon-name></italic> with high support. Sister to this clade is <italic><tp:taxon-name><tp:taxon-name-part taxon-name-part-type="genus" reg="Haslea">Haslea</tp:taxon-name-part><tp:taxon-name-part taxon-name-part-type="species" reg="arculata">arculata</tp:taxon-name-part></tp:taxon-name></italic> Lobban &amp; Ashworth, 2020, a species found in the Island of Guam and which is characterized by the curved shape of its frustule (<xref ref-type="bibr" rid="B38">Lobban et al. 2020</xref>). This large clade is sister to the sigmoid species <italic><tp:taxon-name><tp:taxon-name-part taxon-name-part-type="genus" reg="Haslea">Haslea</tp:taxon-name-part><tp:taxon-name-part taxon-name-part-type="species" reg="nipkowii">nipkowii</tp:taxon-name-part></tp:taxon-name></italic> (Meister) M.Poulin &amp; G.Massé 2004 (<xref ref-type="bibr" rid="B48">Poulin et al. 2004</xref>) and <italic><tp:taxon-name><tp:taxon-name-part taxon-name-part-type="genus" reg="Haslea">Haslea</tp:taxon-name-part><tp:taxon-name-part taxon-name-part-type="species" reg="feriarum">feriarum</tp:taxon-name-part></tp:taxon-name></italic> M.A. Tiffany &amp; F.A.S. Sterrenburg 2015, a species with dorsoventral valve shape (<xref ref-type="bibr" rid="B71">Sterrenburg et al. 2015</xref>; <xref ref-type="bibr" rid="B37">Li et al. 2017</xref>). The tree strictly separates ‘blue’ and ‘non-blue’ taxa.</p><fig id="F6" position="float" orientation="portrait"><object-id xmlns:xlink="http://www.w3.org/1999/xlink" content-type="doi" xlink:type="simple">10.3897/phytokeys.255.144697.figure6</object-id><object-id xmlns:xlink="http://www.w3.org/1999/xlink" content-type="arpha" xlink:type="simple">FE847AB2-0384-58E6-8C5D-4D6A217702C5</object-id><label>Figure 6.</label><caption><p>Maximum Likelihood phylogenetic tree obtained from concatenated alignments of 123 protein coding genes from 19 species of diatoms. The tree is rooted with <italic><tp:taxon-name><tp:taxon-name-part taxon-name-part-type="genus" reg="Eunotia">Eunotia</tp:taxon-name-part><tp:taxon-name-part taxon-name-part-type="species" reg="naegelii">naegelii</tp:taxon-name-part></tp:taxon-name></italic>.</p></caption><graphic xmlns:xlink="http://www.w3.org/1999/xlink" xlink:href="phytokeys-255-215_article-144697__-g006.jpg" position="float" orientation="portrait" xlink:type="simple" id="oo_1316103.jpg"><uri content-type="original_file" xlink:type="simple">https://binary.pensoft.net/fig/1316103</uri></graphic></fig><fig id="F7" position="float" orientation="portrait"><object-id xmlns:xlink="http://www.w3.org/1999/xlink" content-type="doi" xlink:type="simple">10.3897/phytokeys.255.144697.figure7</object-id><object-id xmlns:xlink="http://www.w3.org/1999/xlink" content-type="arpha" xlink:type="simple">961D749C-D9DF-5424-942F-46D984611572</object-id><label>Figure 7.</label><caption><p>Maximum Likelihood phylogenetic tree obtained from concatenated alignments of three protein coding genes from 133 species of diatoms. The tree was rooted with <italic><tp:taxon-name><tp:taxon-name-part taxon-name-part-type="genus" reg="Triparma">Triparma</tp:taxon-name-part><tp:taxon-name-part taxon-name-part-type="species" reg="pacifica">pacifica</tp:taxon-name-part></tp:taxon-name></italic>. The subtree containing the 14 species of <italic><tp:taxon-name><tp:taxon-name-part taxon-name-part-type="genus" reg="Haslea">Haslea</tp:taxon-name-part></tp:taxon-name></italic> spp. is shown.</p></caption><graphic xmlns:xlink="http://www.w3.org/1999/xlink" xlink:href="phytokeys-255-215_article-144697__-g007.jpg" position="float" orientation="portrait" xlink:type="simple" id="oo_1316104.jpg"><uri content-type="original_file" xlink:type="simple">https://binary.pensoft.net/fig/1316104</uri></graphic></fig></tp:treatment-sec><tp:treatment-sec><!--Section generated to contain objects referenced in tp:taxon-treatment.--><fig id="F1" position="float" orientation="portrait"><object-id xmlns:xlink="http://www.w3.org/1999/xlink" content-type="doi" xlink:type="simple">10.3897/phytokeys.255.144697.figure1</object-id><object-id xmlns:xlink="http://www.w3.org/1999/xlink" content-type="arpha" xlink:type="simple">45C0DBA9-A3F1-5E51-B934-3D3C781659AB</object-id><label>Figure 1.</label><caption><p>Sampling location of <italic><tp:taxon-name><tp:taxon-name-part taxon-name-part-type="genus" reg="Haslea">Haslea</tp:taxon-name-part><tp:taxon-name-part taxon-name-part-type="species" reg="berepwari">berepwari</tp:taxon-name-part></tp:taxon-name></italic> in the experimental aquaculture station of Saint Vincent (<named-content xmlns:xlink="http://www.w3.org/1999/xlink" content-type="dwc:verbatimCoordinates" xlink:type="simple"><named-content content-type="geo-json" specific-use="{&#34;type&#34;:&#34;Point&#34;,&#34;coordinates&#34;:[166.083583,-21.926917]}" id="NCID0EXBAE" xlink:type="simple">21°55'36.9"S, 166°05'00.9"E</named-content></named-content>), the West Coast of Grande Terre, New Caledonia, during summer 2020. Sampling point is indicated with the red dots sign. Map produced with QGIS software version 3.43.3 (<ext-link xmlns:xlink="http://www.w3.org/1999/xlink" xlink:type="simple" ext-link-type="uri" xlink:href="http://QGIS.org">QGIS.org</ext-link> 2023).</p></caption><graphic xmlns:xlink="http://www.w3.org/1999/xlink" xlink:href="phytokeys-255-215_article-144697__-g001.jpg" position="float" orientation="portrait" xlink:type="simple" id="oo_1316098.jpg"><uri content-type="original_file" xlink:type="simple">https://binary.pensoft.net/fig/1316098</uri></graphic></fig></tp:treatment-sec><ref-list><ref id="B55"><mixed-citation xmlns:xlink="http://www.w3.org/1999/xlink" xlink:type="simple"><person-group><name name-style="western"><surname>Prasetiya</surname><given-names>FS</given-names></name><name name-style="western"><surname>Gastineau</surname><given-names>R</given-names></name><name name-style="western"><surname>Poulin</surname><given-names>M</given-names></name><name name-style="western"><surname>Lemieux</surname><given-names>C</given-names></name><name name-style="western"><surname>Turmel</surname><given-names>M</given-names></name><name name-style="western"><surname>Syakti</surname><given-names>AD</given-names></name><name name-style="western"><surname>Hardivillier</surname><given-names>Y</given-names></name><name name-style="western"><surname>Widowati</surname><given-names>I</given-names></name><name name-style="western"><surname>Risjani</surname><given-names>Y</given-names></name><name name-style="western"><surname>Iskandar</surname><given-names>I</given-names></name><name name-style="western"><surname>Subroto</surname><given-names>T</given-names></name><name name-style="western"><surname>Falaise</surname><given-names>C</given-names></name><name name-style="western"><surname>Arsad</surname><given-names>S</given-names></name><name name-style="western"><surname>Safitri</surname><given-names>I</given-names></name><name name-style="western"><surname>Mouget</surname><given-names>JL</given-names></name><name name-style="western"><surname>Leignel</surname><given-names>V</given-names></name></person-group> (<year>2019b</year>) <article-title><italic><tp:taxon-name><tp:taxon-name-part taxon-name-part-type="genus">Haslea</tp:taxon-name-part><tp:taxon-name-part taxon-name-part-type="species">nusantara</tp:taxon-name-part></tp:taxon-name></italic> (<tp:taxon-name><tp:taxon-name-part taxon-name-part-type="class">Bacillariophyceae</tp:taxon-name-part></tp:taxon-name>), a new blue diatom from the Java Sea, Indonesia: Morphology, biometry and molecular characterization.</article-title><source>Plant Ecology and Evolution</source><volume>152</volume>: <fpage>188</fpage>–<lpage>202</lpage>. <ext-link xlink:href="10.5091/plecevo.2019.1623" ext-link-type="doi" xlink:type="simple">https://doi.org/10.5091/plecevo.2019.1623</ext-link></mixed-citation></ref><ref id="B41"><mixed-citation xmlns:xlink="http://www.w3.org/1999/xlink" xlink:type="simple"><person-group><name name-style="western"><surname>Massé</surname><given-names>G</given-names></name><name name-style="western"><surname>Rincé</surname><given-names>Y</given-names></name><name name-style="western"><surname>Cox</surname><given-names>EJ</given-names></name><name name-style="western"><surname>Allard</surname><given-names>G</given-names></name><name name-style="western"><surname>Belt</surname><given-names>ST</given-names></name><name name-style="western"><surname>Rowland</surname><given-names>SJ</given-names></name></person-group> (<year>2001</year>) <article-title><italic><tp:taxon-name><tp:taxon-name-part taxon-name-part-type="genus">Haslea</tp:taxon-name-part><tp:taxon-name-part taxon-name-part-type="species">salstonica</tp:taxon-name-part></tp:taxon-name></italic> sp. nov. and <italic><tp:taxon-name><tp:taxon-name-part taxon-name-part-type="genus">Haslea</tp:taxon-name-part><tp:taxon-name-part taxon-name-part-type="species">pseudostrearia</tp:taxon-name-part></tp:taxon-name></italic> sp. nov. (<tp:taxon-name><tp:taxon-name-part taxon-name-part-type="phylum">Bacillariophyta</tp:taxon-name-part></tp:taxon-name>), two new epibenthic diatoms from the Kingsbridge estuary, United Kingdom. Comptes Rendus de l’Académie des Sciences.</article-title><source>Série III, Sciences de la Vie</source><volume>324</volume>: <fpage>617</fpage>–<lpage>626</lpage>. <ext-link xlink:href="10.1016/S0764-4469(01)01330-0" ext-link-type="doi" xlink:type="simple">https://doi.org/10.1016/S0764-4469(01)01330-0</ext-link></mixed-citation></ref><ref id="B68"><mixed-citation xmlns:xlink="http://www.w3.org/1999/xlink" xlink:type="simple"><person-group><name name-style="western"><surname>Sievers</surname><given-names>F</given-names></name><name name-style="western"><surname>Wilm</surname><given-names>A</given-names></name><name name-style="western"><surname>Dineen</surname><given-names>D</given-names></name><name name-style="western"><surname>Gibson</surname><given-names>TJ</given-names></name><name name-style="western"><surname>Karplus</surname><given-names>K</given-names></name><name name-style="western"><surname>Li</surname><given-names>W</given-names></name><name name-style="western"><surname>Lopez</surname><given-names>R</given-names></name><name name-style="western"><surname>McWilliam</surname><given-names>H</given-names></name><name name-style="western"><surname>Remmert</surname><given-names>M</given-names></name><name name-style="western"><surname>Söding</surname><given-names>J</given-names></name><name name-style="western"><surname>Thompson</surname><given-names>JD</given-names></name><name name-style="western"><surname>Higgins</surname><given-names>DG</given-names></name></person-group> (<year>2011</year>) Fast, scalable generation of high-quality protein multiple sequence alignments using Clustal Omega. Molecular Systems Biology 7: 539. <ext-link xlink:href="10.1038/msb.2011.75" ext-link-type="doi" xlink:type="simple">https://doi.org/10.1038/msb.2011.75</ext-link></mixed-citation></ref><ref id="B25"><mixed-citation xmlns:xlink="http://www.w3.org/1999/xlink" xlink:type="simple"><person-group><name name-style="western"><surname>Gastineau</surname><given-names>R</given-names></name><name name-style="western"><surname>Hansen</surname><given-names>G</given-names></name><name name-style="western"><surname>Poulin</surname><given-names>M</given-names></name><name name-style="western"><surname>Lemieux</surname><given-names>C</given-names></name><name name-style="western"><surname>Turmel</surname><given-names>M</given-names></name><name name-style="western"><surname>Bardeau</surname><given-names>JF</given-names></name><name name-style="western"><surname>Leignel</surname><given-names>V</given-names></name><name name-style="western"><surname>Hardivillier</surname><given-names>Y</given-names></name><name name-style="western"><surname>Morançais</surname><given-names>M</given-names></name><name name-style="western"><surname>Fleurence</surname><given-names>J</given-names></name><name name-style="western"><surname>Gaudin</surname><given-names>P</given-names></name><name name-style="western"><surname>Méléder</surname><given-names>V</given-names></name><name name-style="western"><surname>Cox</surname><given-names>EJ</given-names></name><name name-style="western"><surname>Davidovich</surname><given-names>NA</given-names></name><name name-style="western"><surname>Davidovich</surname><given-names>OI</given-names></name><name name-style="western"><surname>Witkowski</surname><given-names>A</given-names></name><name name-style="western"><surname>Kaczmarska</surname><given-names>I</given-names></name><name name-style="western"><surname>Ehrman</surname><given-names>JM</given-names></name><name name-style="western"><surname>Soler Onís</surname><given-names>E</given-names></name><name name-style="western"><surname>Quintana</surname><given-names>AM</given-names></name><name name-style="western"><surname>Mucko</surname><given-names>M</given-names></name><name name-style="western"><surname>Mordret</surname><given-names>S</given-names></name><name name-style="western"><surname>Sarno</surname><given-names>D</given-names></name><name name-style="western"><surname>Jacquette</surname><given-names>B</given-names></name><name name-style="western"><surname>Falaise</surname><given-names>C</given-names></name><name name-style="western"><surname>Séveno</surname><given-names>J</given-names></name><name name-style="western"><surname>Lindquist</surname><given-names>NL</given-names></name><name name-style="western"><surname>Kemp</surname><given-names>Jr PS</given-names></name><name name-style="western"><surname>Eker-Develi</surname><given-names>E</given-names></name><name name-style="western"><surname>Konucu</surname><given-names>M</given-names></name><name name-style="western"><surname>Mouget</surname><given-names>JL</given-names></name></person-group> (<year>2021b</year>) <italic><tp:taxon-name><tp:taxon-name-part taxon-name-part-type="genus">Haslea</tp:taxon-name-part><tp:taxon-name-part taxon-name-part-type="species">silbo</tp:taxon-name-part></tp:taxon-name></italic>, a novel cosmopolitan species of blue diatoms. Biology (Basel) 10: 328. <ext-link xlink:href="10.3390/biology10040328" ext-link-type="doi" xlink:type="simple">https://doi.org/10.3390/biology10040328</ext-link></mixed-citation></ref><ref id="B11"><mixed-citation xmlns:xlink="http://www.w3.org/1999/xlink" xlink:type="simple"><person-group><name name-style="western"><surname>Dąbek</surname><given-names>P</given-names></name><name name-style="western"><surname>Gastineau</surname><given-names>R</given-names></name><name name-style="western"><surname>Bornman</surname><given-names>TG</given-names></name><name name-style="western"><surname>Lemieux</surname><given-names>C</given-names></name><name name-style="western"><surname>Turmel</surname><given-names>M</given-names></name><name name-style="western"><surname>Hallegraeff</surname><given-names>G</given-names></name><name name-style="western"><surname>Mouget</surname><given-names>J-L</given-names></name><name name-style="western"><surname>Witkowski</surname><given-names>A</given-names></name></person-group> (<year>2022</year>) The blue diatom <italic><tp:taxon-name><tp:taxon-name-part taxon-name-part-type="genus">Haslea</tp:taxon-name-part><tp:taxon-name-part taxon-name-part-type="species">ostrearia</tp:taxon-name-part></tp:taxon-name></italic> from the Indian Ocean coast of South Africa, with comparative analysis of <italic><tp:taxon-name><tp:taxon-name-part taxon-name-part-type="genus">Haslea</tp:taxon-name-part></tp:taxon-name></italic> organellar genomes. Frontiers in Marine Science 9: 950716. <ext-link xlink:href="10.3389/fmars.2022.950716" ext-link-type="doi" xlink:type="simple">https://doi.org/10.3389/fmars.2022.950716</ext-link></mixed-citation></ref><ref id="B47"><mixed-citation xmlns:xlink="http://www.w3.org/1999/xlink" xlink:type="simple"><person-group><name name-style="western"><surname>Pogoda</surname><given-names>CS</given-names></name><name name-style="western"><surname>Keepers</surname><given-names>KG</given-names></name><name name-style="western"><surname>Hamsher</surname><given-names>SE</given-names></name><name name-style="western"><surname>Stepanek</surname><given-names>JG</given-names></name><name name-style="western"><surname>Kane</surname><given-names>NC</given-names></name><name name-style="western"><surname>Kociolek</surname><given-names>JP</given-names></name></person-group> (<year>2019</year>) <article-title>Comparative analysis of the mitochondrial genomes of six newly sequenced diatoms reveals group II introns in the barcoding region of <italic>cox1</italic>. Mitochondrial DNA.</article-title><source>Part A, DNA Mapping, Sequencing, and Analysis</source><volume>30</volume>: <fpage>43</fpage>–<lpage>51</lpage>. <ext-link xlink:href="10.1080/24701394.2018.1450397" ext-link-type="doi" xlink:type="simple">https://doi.org/10.1080/24701394.2018.1450397</ext-link></mixed-citation></ref><ref id="B16"><mixed-citation xmlns:xlink="http://www.w3.org/1999/xlink" xlink:type="simple"><person-group><name name-style="western"><surname>Gagnon</surname><given-names>J</given-names></name></person-group> (<year>2004</year>) Création d’outils pour l’automatisation d’analyses phylogénétiques de génomes d’organites [Development of metagenomics tools for the phylogenetic analyzes of organellar genomes]. M.Sc. Dissertation, University of Laval, Québec, Canada. <ext-link xlink:href="https://www.collectionscanada.gc.ca/obj/s4/f2/dsk3/QQLA/TC-QQLA-21635.pdf" ext-link-type="uri" xlink:type="simple">https://www.collectionscanada.gc.ca/obj/s4/f2/dsk3/QQLA/TC-QQLA-21635.pdf</ext-link></mixed-citation></ref><ref id="B74"><mixed-citation xmlns:xlink="http://www.w3.org/1999/xlink" xlink:type="simple"><person-group><name name-style="western"><surname>Wang</surname><given-names>Y</given-names></name><name name-style="western"><surname>Liu</surname><given-names>S</given-names></name><name name-style="western"><surname>Wang</surname><given-names>J</given-names></name><name name-style="western"><surname>Yao</surname><given-names>Y</given-names></name><name name-style="western"><surname>Chen</surname><given-names>Y</given-names></name><name name-style="western"><surname>Xu</surname><given-names>Q</given-names></name><name name-style="western"><surname>Zhao</surname><given-names>Z</given-names></name><name name-style="western"><surname>Chen</surname><given-names>N</given-names></name></person-group> (<year>2022</year>) Diatom biodiversity and speciation revealed by comparative analysis of mitochondrial genomes. Frontiers in Plant Science 13: 749982. <ext-link xlink:href="10.3389/fpls.2022.749982" ext-link-type="doi" xlink:type="simple">https://doi.org/10.3389/fpls.2022.749982</ext-link></mixed-citation></ref><ref id="B37"><mixed-citation xmlns:xlink="http://www.w3.org/1999/xlink" xlink:type="simple"><person-group><name name-style="western"><surname>Li</surname><given-names>Y</given-names></name><name name-style="western"><surname>Chen</surname><given-names>X</given-names></name><name name-style="western"><surname>Sun</surname><given-names>Z</given-names></name><name name-style="western"><surname>Xu</surname><given-names>K</given-names></name></person-group> (<year>2017</year>) Taxonomy and molecular phylogeny of three marine benthic species of <italic><tp:taxon-name><tp:taxon-name-part taxon-name-part-type="genus">Haslea</tp:taxon-name-part></tp:taxon-name></italic> (<tp:taxon-name><tp:taxon-name-part taxon-name-part-type="class">Bacillariophyceae</tp:taxon-name-part></tp:taxon-name>), with transfer of two species to <italic><tp:taxon-name><tp:taxon-name-part taxon-name-part-type="genus">Navicula</tp:taxon-name-part></tp:taxon-name></italic>. Diatom Research 8347: 1–13. <ext-link xlink:href="10.1080/0269249X.2017.1401008" ext-link-type="doi" xlink:type="simple">https://doi.org/10.1080/0269249X.2017.1401008</ext-link></mixed-citation></ref><ref id="B75"><mixed-citation xmlns:xlink="http://www.w3.org/1999/xlink" xlink:type="simple"><person-group><name name-style="western"><surname>Yılmaz</surname><given-names>E</given-names></name><name name-style="western"><surname>Mann</surname><given-names>DG</given-names></name><name name-style="western"><surname>Gastineau</surname><given-names>R</given-names></name><name name-style="western"><surname>Trobajo</surname><given-names>R</given-names></name><name name-style="western"><surname>Solak</surname><given-names>CN</given-names></name><name name-style="western"><surname>Górecka</surname><given-names>E</given-names></name><name name-style="western"><surname>Turmel</surname><given-names>M</given-names></name><name name-style="western"><surname>Lemieux</surname><given-names>C</given-names></name><name name-style="western"><surname>Ertorun</surname><given-names>N</given-names></name><name name-style="western"><surname>Witkowski</surname><given-names>A</given-names></name></person-group> (<year>2024a</year>) <article-title>Description of <italic><tp:taxon-name><tp:taxon-name-part taxon-name-part-type="genus">Navicula</tp:taxon-name-part><tp:taxon-name-part taxon-name-part-type="species">vanseea</tp:taxon-name-part></tp:taxon-name></italic> sp. nov. (<tp:taxon-name><tp:taxon-name-part taxon-name-part-type="order">Naviculales</tp:taxon-name-part></tp:taxon-name>, <tp:taxon-name><tp:taxon-name-part taxon-name-part-type="family">Naviculaceae</tp:taxon-name-part></tp:taxon-name>), a new species of diatom from the highly alkaline Lake Van (Republic of Türkiye) with complete characterisation of its organellar genomes and multigene phylogeny.</article-title><source>PhytoKeys</source><volume>241</volume>: <fpage>27</fpage>–<lpage>48</lpage>. <ext-link xlink:href="10.3897/phytokeys.241.118903" ext-link-type="doi" xlink:type="simple">https://doi.org/10.3897/phytokeys.241.118903</ext-link></mixed-citation></ref><ref id="B38"><mixed-citation xmlns:xlink="http://www.w3.org/1999/xlink" xlink:type="simple"><person-group><name name-style="western"><surname>Lobban</surname><given-names>CS</given-names></name><name name-style="western"><surname>Perez</surname><given-names>CO</given-names></name><name name-style="western"><surname>Ashworth</surname><given-names>MP</given-names></name></person-group> (<year>2020</year>) <article-title>Non-blue <italic><tp:taxon-name><tp:taxon-name-part taxon-name-part-type="genus">Haslea</tp:taxon-name-part></tp:taxon-name></italic> species (<tp:taxon-name><tp:taxon-name-part taxon-name-part-type="class">Bacillariophyceae</tp:taxon-name-part></tp:taxon-name>: <tp:taxon-name><tp:taxon-name-part taxon-name-part-type="family">Naviculaceae</tp:taxon-name-part></tp:taxon-name>) in the benthic marine flora of Guam (Mariana Islands, Western Pacific Ocean).</article-title><source>Diatom Research</source><volume>35</volume>(<issue>2</issue>): <fpage>163</fpage>–<lpage>183</lpage>. <ext-link xlink:href="10.1080/0269249X.2020.1761887" ext-link-type="doi" xlink:type="simple">https://doi.org/10.1080/0269249X.2020.1761887</ext-link></mixed-citation></ref><ref id="B48"><mixed-citation xmlns:xlink="http://www.w3.org/1999/xlink" xlink:type="simple"><person-group><name name-style="western"><surname>Poulin</surname><given-names>M</given-names></name><name name-style="western"><surname>Massé</surname><given-names>G</given-names></name><name name-style="western"><surname>Belt</surname><given-names>ST</given-names></name><name name-style="western"><surname>Delavault</surname><given-names>P</given-names></name><name name-style="western"><surname>Rousseau</surname><given-names>F</given-names></name><name name-style="western"><surname>Robert</surname><given-names>JM</given-names></name><name name-style="western"><surname>Rowland</surname><given-names>SJ</given-names></name></person-group> (<year>2004</year>) <article-title>Morphological, biochemical and molecular evidence for the transfer of <italic><tp:taxon-name><tp:taxon-name-part taxon-name-part-type="genus">Gyrosigma</tp:taxon-name-part><tp:taxon-name-part taxon-name-part-type="species">nipkowii</tp:taxon-name-part></tp:taxon-name></italic> Meister to the genus <italic><tp:taxon-name><tp:taxon-name-part taxon-name-part-type="genus">Haslea</tp:taxon-name-part></tp:taxon-name></italic> (<tp:taxon-name><tp:taxon-name-part taxon-name-part-type="phylum">Bacillariophyta</tp:taxon-name-part></tp:taxon-name>).</article-title><source>European Journal of Phycology</source><volume>39</volume>: <fpage>181</fpage>–<lpage>195</lpage>. <ext-link xlink:href="10.1080/0967026042000202136" ext-link-type="doi" xlink:type="simple">https://doi.org/10.1080/0967026042000202136</ext-link></mixed-citation></ref><ref id="B71"><mixed-citation xmlns:xlink="http://www.w3.org/1999/xlink" xlink:type="simple"><person-group><name name-style="western"><surname>Sterrenburg</surname><given-names>FAS</given-names></name><name name-style="western"><surname>Tiffany</surname><given-names>MA</given-names></name><name name-style="western"><surname>Hinz</surname><given-names>F</given-names></name><name name-style="western"><surname>Herwig</surname><given-names>WE</given-names></name><name name-style="western"><surname>Hargraves</surname><given-names>PE</given-names></name></person-group> (<year>2015</year>) <article-title>Seven new species expand the morphological spectrum of <italic><tp:taxon-name><tp:taxon-name-part taxon-name-part-type="genus">Haslea</tp:taxon-name-part></tp:taxon-name></italic>. A comparison with <italic><tp:taxon-name><tp:taxon-name-part taxon-name-part-type="genus">Gyrosigma</tp:taxon-name-part></tp:taxon-name></italic> and <italic><tp:taxon-name><tp:taxon-name-part taxon-name-part-type="genus">Pleurosigma</tp:taxon-name-part></tp:taxon-name></italic> (<tp:taxon-name><tp:taxon-name-part taxon-name-part-type="phylum">Bacillariophyta</tp:taxon-name-part></tp:taxon-name>).</article-title><source>Phytotaxa</source><volume>207</volume>: <fpage>143</fpage>–<lpage>162</lpage>. <ext-link xlink:href="10.11646/phytotaxa.207.2.1" ext-link-type="doi" xlink:type="simple">https://doi.org/10.11646/phytotaxa.207.2.1</ext-link></mixed-citation></ref></ref-list></tp:taxon-treatment>
